# Supplementary material for: Phenotypic and Methylome Responses to Salt Stress in Arabidopsis thaliana Natural Accessions
Source: Front Plant Sci. 2022 Mar 4;13:841154. doi: 10.3389/fpls.2022.841154 (PMC8931716; doi:10.3389/fpls.2022.841154)
Supplement: Supplementary file 7 [file Table_1.xlsx]

## Sheet: Sheet1
Supplementary Table S1: The information of four Arabidopsis thaliana natural accessions in this study.
Accessions	Stock name	Origins	Latitude	Longitude
Abd-0	CS76429	United Kingdom	57.1539	-2.2207
Dja-1	CS76473	Kyrgyzstan	42.5898	73.6297
Tol-0	CS76614	USA	41.6639	-83.5553
TRE-1	CS77385	France	48.86	4.1
