# Supplementary material for: Phenotypic and Methylome Responses to Salt Stress in Arabidopsis thaliana Natural Accessions
Source: Front Plant Sci. 2022 Mar 4;13:841154. doi: 10.3389/fpls.2022.841154 (PMC8931716; doi:10.3389/fpls.2022.841154)
Supplement: Supplementary file 8 [file Table_2.xlsx]

## Sheet: Sheet1
Supplementary Table S2: The alignment information of resequencing and WGBS data.
Methylome data
Accessions	Environments	replicate	data			mapping efficiency				median depth		genome coverage
			raw	afterQC		uniquely mapped		q>30/de_dup
			read pairs	read pairs	%	read pairs	%	read pairs	%	ds	ss	all	depth>=10&<=2*mediandepth	%
Abd-0	control	1	39040813	36166985	92.6389	34883707	89.3519	2.30989e+07	59.1661	36.4214	18	43091624	36056097	83.6731
		2	37151084	34585904	93.0953	33167208	89.2766	2.18345e+07	58.7722	34.8956	17	43091624	35566176	82.5362
		3	33520680	31118015	92.8323	30036484	89.6058	19605132	58.4867	31.6857	15	43091624	33873975	78.6092
	salt	1	31996912	29611888	92.5461	28510940	89.1053	1.95003e+07	60.9442	33.158	16	43091624	34558983	80.1988
		2	34565174	32044523	92.7075	30754734	88.9761	2.05028e+07	59.3162	33.8561	16	43091624	35011047	81.2479
		3	38482585	35720229	92.8218	34384293	89.3503	2.2683e+07	58.9437	37.2997	18	43091624	35951372	83.4301
Dja-1	control	1	36418623	33718104	92.5848	32889513	90.3096	2.128e+07	58.4317	35.2853	17	43090395	35209129	81.7099
		2	37392574	34818719	93.1167	33438335	89.4251	22293812	59.621	40.2715	19	43090395	35612170	82.6453
		3	40501024	37516492	92.631	36134434	89.2186	2.37983e+07	58.7598	39.8443	19	43090395	36276425	84.1868
	salt	1	37110154	34306567	92.4452	32360343	87.2008	21434064	57.7579	37.5793	18	43090395	36103054	83.7845
		2	39399949	36591781	92.8727	35021392	88.8869	22824265	57.9297	38.993	19	43090395	36113078	83.8077
		3	32422732	30139179	92.9569	28716196	88.5681	19092263	58.8854	31.612	15	43090395	33921412	78.7215
Tol-0	control	1	33766886	31406878	93.0109	30377723	89.9631	2.03714e+07	60.3296	34.7738	17	43094934	35527149	82.4393
		2	38939098	36027686	92.5232	34678417	89.0581	23639994	60.7102	42.7599	21	43094934	37227062	86.3838
		3	36896024	34329012	93.0426	33136188	89.8096	21969597	59.5446	38.8367	19	43094934	36621692	84.9791
	salt	1	33833758	31357030	92.6797	30249005	89.4048	20029656	59.2002	33.5649	16	43094934	37996037	88.1682
		2	30127251	27905967	92.627	26691657	88.5964	17853925	59.2617	30.5473	15	43094934	33604542	77.9779
		3	34343152	31939958	93.0024	30789913	89.6537	2.03786e+07	59.3381	33.2351	16	43094934	35132230	81.5229
TRE-1	control	1	30313574	27958054	92.2295	26866985	88.6302	1.81906e+07	60.0082	29.783	14	43086817	33141020	76.9168
		2	27954012	25941633	92.8011	24937156	89.2078	1.66969e+07	59.7301	27.9911	13	43086817	29264129	67.919
		3	28274190	26249556	92.8393	24962764	88.2882	16785880	59.3682	28.1136	13	43086817	31304477	72.6544
	salt	1	31239495	29026022	92.9145	27907809	89.335	18560470	59.4135	31.7846	15	43086817	34364296	79.7559
		2	30912092	28815707	93.2182	27489128	88.9268	18032573	58.335	28.8973	14	43086817	32231813	74.8067
		3	28145922	26113945	92.7806	25121528	89.2546	16979576	60.3269	28.5849	14	43086817	32331221	75.0374
Genome data
Accessions	data		mapping efficiency				median depth	genome coverage			SNP	indel
	raw	after QC	uniquely mapped		q>40/de_dup
	read pairs	%	read pairs	%	read pairs	%	ds	all	depth>=5&<=2*mediandepth	%
Abd-0	32104603	95.1	29350373	96,13	20200093	66.16	39	119482012	107574377	90.03	610228	142077
Dja-1	28381608	95.15	25798090	95.53	17489346	64.77	35	119482012	106626501	89.24	667696	155632
TRE-1	30198258	93.88	27192990	95.51	18475252	65.16	36	119482012	107150068	89.68	619597	143273
Tol-0	66273302	95.65	59692138	94.17	39394262	62.15	83	119482012	108812980	91.07	563907	134091
