# Supplementary material for: Phenotypic and Methylome Responses to Salt Stress in Arabidopsis thaliana Natural Accessions
Source: Front Plant Sci. 2022 Mar 4;13:841154. doi: 10.3389/fpls.2022.841154 (PMC8931716; doi:10.3389/fpls.2022.841154)
Supplement: Supplementary file 9 [file Table_3.xlsx]

## Sheet: Sheet1
Supplementary Table S3: The numbers of DMCs annotated to TEs, exon, intron, genes, genes’ upstream or downstream regulatory regions, intergenic regions and pseudogenes
Ecotype	Context	TE	exon	intron	upstream	downstream	intergenic	Pse
Abd-0	CG	47	340	54	16	74	396	4
	CHG	1757	176	67	102	70	2409	43
	CHH	9630	470	251	480	265	13065	186
Dja-1	CG	30	131	24	14	27	197	5
	CHG	1545	241	71	125	109	2368	43
	CHH	7075	384	157	517	234	10407	122
Tol-0	CG	49	227	12	12	54	321	7
	CHG	1737	116	33	87	41	2205	36
	CHH	9389	382	175	664	336	12294	134
TRE-1	CG	24	107	12	8	16	135	3
	CHG	743	88	24	50	33	988	17
	CHH	2047	111	55	258	112	2871	32
