# Supplementary material for: Phenotypic and Methylome Responses to Salt Stress in Arabidopsis thaliana Natural Accessions
Source: Front Plant Sci. 2022 Mar 4;13:841154. doi: 10.3389/fpls.2022.841154 (PMC8931716; doi:10.3389/fpls.2022.841154)
Supplement: Supplementary file 10 [file Table_4.xlsx]

## Sheet: Sheet1
Supplementary Table S4: The numbers of differential methylated regions (DMRs) identified for each accession.
Accessions	Context	The number of DMRs
Abd-0	CG	79
	CHG	19
	CHH	29
Dja-1	CG	36
	CHG	23
	CHH	50
Tol-0	CG	67
	CHG	23
	CHH	77
TRE-1	CG	26
	CHG	8
	CHH	43
